# Supplementary material for: RNAseq Reveals the Contribution of Interferon Stimulated Genes to the Increased Host Defense and Decreased PPR Viral Replication in Cattle
Source: Viruses. 2020 Apr 20;12(4):463. doi: 10.3390/v12040463 (PMC7232496; doi:10.3390/v12040463)
Supplement: Supplementary file 1 [file viruses-12-00463-s001.zip]

Archive with 1 entries (1 files):
- viruses-753243-supplementary.rar
